# Supplementary material for: First-line exome sequencing in Palestinian and Israeli Arabs with neurological disorders is efficient and facilitates disease gene discovery
Source: Eur J Hum Genet. 2020 Mar 25;28(8):1034–43. doi: 10.1038/s41431-020-0609-9 (PMC7382450; doi:10.1038/s41431-020-0609-9)
Supplement: Supplementary file 1 — supplementary Table 1 [file 41431_2020_609_MOESM1_ESM.xlsx]

## Sheet: variant details
Gene	Chr	Start	End	Ref	Alt	Zyg	Variant	gnomAD	CADD_phred	GERP++	phyloP100way	affected/ unaffected	FamilyID	ACMG classification, inheritance	novel/known (PMID)	comment	ClinVar Accession
ACO2	22	41903957	41903957	C	G	hom	NM_001098.3:c.336C>G:p.(Ser112Arg)	.	29.7	5.16	5.72	2/3	TR20	pathogenic, AR	known, PMID: 22405087	this family is published (PMID: 30689204 )	SCV001156075
ADAT3	19	1912476	1912476	G	A	hom	NM_001329533.1:c.382G>A:p.(Val128Met)	2.094e-05	14.36	4.01	3.014	2/4	BE05	pathogenic, AR	known, PMID: 23620220		SCV001156076
ALS2	2	202626116	202626116	G	A	hom	NM_001135745.1:c.601C>T:p.(Arg201*)	.	22.4	4.03	2.985	2/6	BE15B	likely pathogenic, AR	novel variant		SCV001156077
AMPD2	1	110168393	110168393	G	-	hom	NM_001257360.2:c.495del:p.(Gln166Argfs*21)	.	.	.	.	3/2	MA07	pathogenic, AR	known, PMID: 28815207		SCV001156078
APTX	9	32974493	32974493	C	T	hom	NM_175073.2:c.837G>A:p.(Trp279*)	0.0002	35	6.01	7.087	1/3	TR03A	pathogenic, AR	known, PMID: 11586300		SCV001156079
B4GALNT1	12	58025102	58025102	-	C	hom	NM_001276469.1:c.263dup:p.(Leu89Profs*13)	7.356e-05	.	.	.	3/6	AQ35	likely pathogenic, AR	novel variant		SCV001156080
CAPN1	11	64974295	64974295	G	A	hom	NM_005186.3:c.1605+5G>A:p.(?)	0.0001	.	.	.	3/3	AQ28	pathogenic, AR	known, PMID: 27153400		SCV001156081
CLCN1	7	143028357	143028357	C	T	hom	NM_000083.3:c.1012C>T:p.(Arg338*)	.	37	4.91	3.647	1/8	AQ47	pathogenic, AR	known, PMID: 22521272		SCV001156082
CNTNAP1	17	40842916	40842916	G	A	hom	NM_003632.3:c.2015G>A:p.(Trp672*)	.	40	5.7	4.796	3/11	TR30	pathogenic, AR	novel variant, PMID: 28374019	this family is published (PMID: 28374019)	SCV001156083
DNAJC6	1	65851393	65851393	A	G	hom	NM_001256864.2:c.801-2A>G:p.(?)	.	17.57	3.87	8.735	2/4	AQ01	pathogenic, AR	known, PMID: 2256350		SCV001156084
GAMT	19	1398994	1398994	C	-	hom	NM_138924.2:c.491del:p.(Gly164Alafs*14)	1.22e-05	.	.	.	7/15	AQ39, AQ40, TR28	pathogenic, AR	known, PMID: 15108290		SCV001156085
GPT2	16	46918697	46918697	C	T	hom	NM_133443.4:c.70C>T:p.(Gln24*)	7.298e-06	24.4	1.82	0.902	5/7	BE01, BE02	pathogenic, AR	novel variant, PMID: 28374019	this family is published (PMID: 28374019)	SCV001156086
KCNQ2	20	62070963	62070965	GAA	-	het	NM_172109.2:c.913_915del:p.(Phe305del)	.	.	.	.	2/3	TR17	likely pathogenic, AD	novel variant		SCV001156087
KIF11	10	94366988	94366988	G	A	het	NM_004523.4:c.381G>A:p.(Trp127*)	.	37	5.79	9.095	5/0	TR35	likely pathogenic, AD	novel variant		SCV001156088
LCA5	6	80201335	80201341	GTTTTCG	-	hom	NM_181714.3:c.1062_1068del:p.(Tyr354*)	.	.	.	.	2/6	TR19A	pathogenic, AR	known, PMID: 24474277		SCV001156089
MCOLN1	19	7590045	7590045	C	T	hom	NM_020533.3:c.230C>T:p.(Thr77Met)	2.033e-05	18.79	5.21	7.325	6/11	TR14	uncertain significance, AR	novel candidate variant		SCV001156090
MECP2	X	153296354	153296354	G	A	hemi	NM_004992.3:c.925C>T:p.(Arg309Trp)	.	15.93	4.16	2.122	1/5	BE12	pathogenic, XLD	known, PMID: 26936630		SCV001156091
MFN2	1	12067200	12067200	A	G	hom	NM_014874.3:c.1963A>G:p.(Lys655Glu)	.	17.09	3.43	8.761	2/3	TR44A	uncertain significance, AR	novel candidate variant		SCV001156092
MTMR2	11	95583801	95583803	TTT	T	hom	NM_016156.5:c.766_767del:p.(Lys256Glufs*20)	.	.	.	.	4/15	AQ18, AQ19	likely pathogenic, AR	novel variant		SCV001156093
NT5C2	10	104861043	104861043	G	A	hom	NM_012229.4:c.430C>T:p.(Arg144*)	8.147e-06	18.86	5.96	2.065	1/2	TR13	likely pathogenic, AR	novel variant		SCV001156094
NTRK1	1	156849914	156849914	G	A	hom	NM_002529.3:c.2170G>A:p.(Gly724Ser)	8.131e-06	33	4.08	9.342	1/3	AQ32	likely pathogenic, AR	novel variant		SCV001156095
PAX7	1	18960931	18960931	C	T	hom	NM_013945.2:c.220C>T:p.(Arg74*)	4.062e-06	38	5.34	1.927	1/4	BE07	likely pathogenic, AR	novel gene, PMID: 31092906	this family is published (PMID: 31092906)	SCV001156096
PEX1	7	92147524	92147524	G	A	hom	NM_001282677.1:c.403C>T:p.(Arg135*)	.	37	5.93	3.725	2/6	BE08	likely pathogenic, AR	novel variant		SCV001156097
POLR3A	10	79769440	79769440	G	C	hom	NC_000010.10(NM_007055.3):c.1771-7C>G:p.(?)	0.0001	.	.	.	2/3	TR07	pathogenic, AR	novel variant, PMID: 28459997	this family is published (PMID: 28459997)	SCV001156098
PRICKLE1	12	42863325	42863325	C	T	hom	NM_001144881.1:c.311G>A:p.(Arg104Gln)	1.219e-05	33	4.5	7.744	6/14	TR01, TR36	pathogenic, AR	known, PMID: 18976727		SCV001156099
PRKN	6	162864412	162864412	T	-	hom	NM_004562.3:c.101delA:p.(Gln34Argfs*10)	4.063e-06	.	.	.	4/5	TR10	pathogenic, AR	known, PMID: 11402119		SCV001156100
PRX	19	40913812	40913812	C	A	hom	NC_000019.9(NM_181882.2):c.27+1G>T:p.(?)	.	17.42	5.27	2.276	2/4	TR29	likely pathogenic, AR	novel variant		SCV001156101
SCAPER	15	77021080	77021080	T	C	hom	NC_000015.10(NM_020843.2):c.2023-2A>G:p.(?)	.	22.9	5.12	7.501	3/3	TR34	pathogenic, AR	known, PMID: 28794130		SCV001156102
SEPSECS	4	25160663	25160663	T	C	hom	NM_016955.4:c.181A>G:p.(Met61Val)	4.061e-06	17.25	4.5	6.001	2/3	MA01	uncertain significance, AR	novel candidate variant		SCV001156103
SGCG	13	23869569	23869569	T	-	hom	NM_000231.2:c.525delT:p.(Phe174Leufs*20)	6.092e-05	.	.	.	2/8	AQ36	pathogenic, AR	known, PMID: 8923014		SCV001156104
SGSH	17	78188504	78188504	G	A	hom	NM_000199.5:c.416C>T:p.(Thr139Met)	8.133e-06	16.82	4.21	9.462	2/2	TR02	pathogenic, AR	novel variant, PMID: 24576347	this family is published (PMID: 24576347)	SCV001156105
SLC25A15	13	41379385	41379385	G	-	hom	NM_014252.4:c.446delG:p.(Ser149Thrfs*45)	.	.	.	.	2/4	AQ16	likely pathogenic, AR	known variant, Clinvar entry: pathogenic		SCV001156106
SPG11	15	44888407	44888408	TT	-	hom	NM_025137.4:c.4307_4308del:p.(Gln1436Argfs*7)	3.656e-05	.	.	.	3/6	AQ54	pathogenic, AR	known, PMID: 18079167		SCV001156107
SYNJ1	21	34056391	34056391	C	A	hom	NM_203446.2:c.1274G>T:p.(Cys425Phe)	.	27.6	5.78	7.2	2/3	BE09	uncertain significance, AR	novel candidate variant		SCV001156108
TMCO1	1	165712409	165712409	G	A	hom	NM_019026.4:c.616C>T:p.(Arg206*)	1.219e-05	24.3	2.9	1.661	2/4	TR24	likely pathogenic, AR	novel variant, PMID: 31102500	this familiy is published (PMID: 31102500)	SCV001156109
TSEN54	17	73513297	73513297	C	T	hom	NM_207346.3:c.341C>T:p.(Pro114Leu)	.	16.31	5.3	6.708	2/3	TR39	uncertain significance, AR	novel candidate variant		SCV001156110
WWOX	16	79245562	79245562	G	C	hom	NM_016373.4:c.1114G>C:p.(Gly372Arg)	4.062e-06	20.4	5.67	9.12	2/2	TR08	pathogenic, AR	novel gene, PMID: 24369382	this family is published (PMID: 24369382)	SCV001156111
